# Supplementary material for: Properties of a Single Amino Acid Residue in the Third Transmembrane Domain Determine the Kinetics of Ambient Light-Sensitive Channelrhodopsin
Source: Int J Mol Sci. 2023 Mar 6;24(5):5054. doi: 10.3390/ijms24055054 (PMC10003734; doi:10.3390/ijms24055054)
Supplement: Supplementary file 1 [file ijms-24-05054-s001.zip]

Archive with 1 entries (1 files):
- ijms-2238858-supplementary.pdf
